# Supplementary material for: mRNA Fragmentation Pattern Detected by SHAPE
Source: Curr Issues Mol Biol. 2024 Sep 16;46(9):10249–58. doi: 10.3390/cimb46090610 (PMC11431040; doi:10.3390/cimb46090610)
Supplement: Supplementary file 1 [file cimb-46-00610-s001.zip]

Archive with 1 entries (1 files):
- cimb-3180667-supplementary.pdf
